# Supplementary material for: Decreased SGK1 Expression and Function Contributes to Behavioral Deficits Induced by Traumatic Stress
Source: PLoS Biol. 2015 Oct 27;13(10):e1002282. doi: 10.1371/journal.pbio.1002282 (PMC4623974; doi:10.1371/journal.pbio.1002282)
Supplement: S1 Data — (XLSX) [file pbio.1002282.s001.xlsx]

## Sheet: Fig. 1A
Microarray Human PFC : Raw Data
SGK1	Block	Column	Row	Name	ID	X	Y	Dia.	F635 Median	F635 Mean	F635 SD	F635 CV	B635	B635 Median	B635 Mean	B635 SD	B635 CV	% > B635+1SD	% > B635+2SD	F635 % Sat.	F532 Median	F532 Mean	F532 SD	F532 CV	B532	B532 Median	B532 Mean	B532 SD	B532 CV	% > B532+1SD	% > B532+2SD	F532 % Sat.	Ratio of Medians (635/532)	Ratio of Means (635/532)	Median of Ratios (635/532)	Mean of Ratios (635/532)	Ratios SD (635/532)	Rgn Ratio (635/532)	Rgn R2 (635/532)	F Pixels	B Pixels	Circularity	Sum of Medians (635/532)	Sum of Means (635/532)	Log Ratio (635/532)	F635 Median - B635	F532 Median - B532	F635 Mean - B635	F532 Mean - B532
PFC Array 1	19	26	17		SGK	14480	27850	90	2326	2270	758	33	29	29	37	32	86	100	100	0	713	738	368	49	34	34	39	30	76	100	100	0	3.383	3.183	3.718	3.443	2.282	4.108	0.482	52	168	100	2976	2945	1.758	2297	679	2241	704
PFC Array 2	19	26	17		SGK	14450	27740	90	722	849	413	48	29	29	37	27	72	100	100	0	217	268	198	73	32	32	38	32	84	92	76	0	3.746	3.475	4.005	4.506	2.643	3.388	0.415	52	149	100	878	1056	1.905	693	185	820	236
PFC Array 3	19	26	17		SGK	14440	27660	90	965	983	347	35	30	30	41	38	92	100	100	0	107	156	126	80	36	36	42	28	66	90	59	0	13.169	7.942	12.602	11.138	2.574	8.68	0.345	52	168	100	1006	1073	3.719	935	71	953	120
PFC Array 4	19	26	17		SGK	14410	27490	100	647	691	423	61	38	38	48	37	77	97	91	0	243	361	375	103	36	36	53	85	160	67	52	0	2.942	2.009	2.75	2.836	3.916	1.919	0.318	80	134	100	816	978	1.557	609	207	653	325
PFC Array 5	19	26	17		SGK	14380	27460	100	192	263	232	88	42	42	55	56	101	73	56	0	93	150	151	100	42	42	61	54	88	45	27	0	2.941	2.046	2.075	1.945	6.317	5.557	0.034	80	153	100	201	329	1.556	150	51	221	108
SGK2	Block	Column	Row	Name	ID	X	Y	Dia.	F635 Median	F635 Mean	F635 SD	F635 CV	B635	B635 Median	B635 Mean	B635 SD	B635 CV	% > B635+1SD	% > B635+2SD	F635 % Sat.	F532 Median	F532 Mean	F532 SD	F532 CV	B532	B532 Median	B532 Mean	B532 SD	B532 CV	% > B532+1SD	% > B532+2SD	F532 % Sat.	Ratio of Medians (635/532)	Ratio of Means (635/532)	Median of Ratios (635/532)	Mean of Ratios (635/532)	Ratios SD (635/532)	Rgn Ratio (635/532)	Rgn R2 (635/532)	F Pixels	B Pixels	Circularity	Sum of Medians (635/532)	Sum of Means (635/532)	Log Ratio (635/532)	F635 Median - B635	F532 Median - B532	F635 Mean - B635	F532 Mean - B532
PFC Array 1	11	18	28		SGK2	13380	20240	50	45	77	79	102	29	29	32	13	40	50	25	0	95	203	215	105	34	34	45	72	160	41	33	0	0.262	0.284	0.153	0.222	6.994	0.215	0.257	12	104	100	77	217	-1.931	16	61	48	169
PFC Array 2	15	11	27		SGK2	12250	24490	90	38	47	31	65	31	31	51	88	172	5	0	0	53	102	125	122	33	33	53	95	179	19	13	0	0.35	0.232	0.429	0.375	7.332	0.383	0.062	52	194	100	27	85	-1.515	7	20	16	69
PFC Array 3	11	18	28		SGK2	13350	20050	100	32	39	31	79	29	29	38	34	89	7	6	0	43	50	42	84	38	38	49	63	128	2	2	0	0.6	0.833	1	0.929	5.529	0.37	0.297	80	335	100	8	22	-0.737	3	5	10	12
PFC Array 4	11	18	28		SGK2	13300	19850	100	46	62	67	108	42	42	57	63	110	8	5	0	43	51	34	66	40	40	57	77	135	2	1	0	1.333	1.818	1	1.289	5.359	-0.544	0.002	80	209	100	7	31	0.415	4	3	20	11
PFC Array 5	11	18	28		SGK2	13250	19840	50	50	108	145	134	41	41	49	34	69	33	25	0	44	54	32	59	33	33	48	58	120	8	0	0	0.818	3.19	4.702	2.714	9.527	6.832	0.018	12	92	100	20	88	-0.29	9	11	67	21
SGK3	Block	Column	Row	Name	ID	X	Y	Dia.	F635 Median	F635 Mean	F635 SD	F635 CV	B635	B635 Median	B635 Mean	B635 SD	B635 CV	% > B635+1SD	% > B635+2SD	F635 % Sat.	F532 Median	F532 Mean	F532 SD	F532 CV	B532	B532 Median	B532 Mean	B532 SD	B532 CV	% > B532+1SD	% > B532+2SD	F532 % Sat.	Ratio of Medians (635/532)	Ratio of Means (635/532)	Median of Ratios (635/532)	Mean of Ratios (635/532)	Ratios SD (635/532)	Rgn Ratio (635/532)	Rgn R2 (635/532)	F Pixels	B Pixels	Circularity	Sum of Medians (635/532)	Sum of Means (635/532)	Log Ratio (635/532)	F635 Median - B635	F532 Median - B532	F635 Mean - B635	F532 Mean - B532
PFC Array 1	5	21	5		SGKL	4710	12830	80	41	63	64	101	27	27	31	19	61	40	25	0	80	107	105	98	42	42	44	16	36	80	57	0	0.368	0.554	0.487	0.456	6.902	0.107	0.02	52	152	100	52	101	-1.441	14	38	36	65
PFC Array 2	5	21	5		SGKL	4690	12700	100	44	88	109	123	29	29	42	50	119	23	18	0	91	136	142	104	45	45	61	91	149	23	15	0	0.326	0.648	0.563	0.54	4.749	0.643	0.332	80	194	100	61	150	-1.617	15	46	59	91
PFC Array 3	5	21	5		SGKL	4650	12630	40	49	75	61	81	29	29	39	32	82	41	25	0	97	107	41	38	60	60	72	47	65	25	16	0	0.541	0.979	1.333	0.77	4.143	0.718	0.217	12	50	100	57	93	-0.888	20	37	46	47
PFC Array 4	5	21	5		SGKL	4630	12450	100	44	62	104	167	43	43	63	88	139	2	1	0	74	84	55	65	57	57	79	103	130	5	3	0	0.059	0.704	0.746	0.756	4.235	4.407	0.028	80	264	100	18	46	-4.087	1	17	19	27
PFC Array 5	5	21	5		SGKL	4620	12410	70	49	53	25	47	44	44	50	28	56	21	6	0	73	73	22	30	43	43	51	42	82	18	0	0	0.167	0.3	0.821	0.573	3.556	0.144	0.008	32	144	100	35	39	-2.585	5	30	9	30
Normalized
	Normalized	Raw	Control	p-value		p-value after FDR
SGK1	0.158929	133.3	857.1	0.00307		0.0434
SGK2	0.681916	32.7333	53.8436	0.0581		n.s
SGK3	0.677523	36.8833	59.2979	0.0664		n.s
[truncated: 8 more columns]

## Sheet: Fig. 1B
qRT-PCR (PFC)
SGK	vs Cyclo		SGK2	vs GAPDH		SGK3	vs GAPDH
BR -S	-1.95		BR -S	-2.01		BR -S	-0.88
Fold S / BR	0.26		Fold S / BR	0.24		Fold S / BR	0.544
t-test	0.000133135		t-test	0.0027		t-test	0.0368775
	3.33145			10.72			9
	2.17427			9.01			7.2
PTSD	2.82298			10.03			8.43
	2.37369			9.75			8.36
	3.89595			11.16			8.97
	2.96265
	1.18906			8.75			7.7
	1.64674			7.74			6.63
Control	0.80454			8.8			8.32
	1.28289			7.35			7.34
	0.631713			7.96			7.59
	0.304351

## Sheet: Fig. 1C
Microarray Human PFC
	Normalized	Raw	Control	p-value		p-value after FDR
NR3C1	0.920913	671.3	732.495	0.814		n.s
NR3C2	1.42698	36.8	26.0318	0.0265		n.s
GMEB1	0.557606	21.6	37.2509	0.0258		n.s
GRLF1	1.99543	130.97	67.103	0.000881		0.0434
CRH	0.657204	26.2	60.6425	0.451		n.s
CRHR1	1.06799	55.05	38.5308	0.798		n.s
CRHR2	0.828749	12.5	14.1726	0.849		n.s
CRHBP	0.56532	25.3	64.3643	0.344		n.s
UCN	1.21907	46.5	38.9841	0.321		n.s
UCN3	0.820185	552.6	693.822	0.106		n.s
FKBP5	0.71058	40.1	71.4915	0.33		n.s

## Sheet: Fig. 2A
Number of escape failures
High Escape			Low Escape
13			26
11			27
10			22
12			26
10			24
			27
			23
			25
			23

## Sheet: Fig. 2B
WB analysis - values for SGK1 normalized to GAPDH
Naïve		High Escape		Low Escape
1.60335		0.579		0.802171
1.14234		1.45227		1.1044
1.264		1.18859		0.663316
1.1231		0.993752		0.454653
1.17621		1.166		1.26124
				0.769262
				1.3942
				0.39026
				0.3824

## Sheet: Fig. 2C
WB analysis - values for PSD-95 normalized to GAPDH								WB analysis - values for GluR1 normalized to GAPDH
Naïve		High Escape		Low Escape				Naïve		High Escape		Low Escape
3.69551		3.254		2.19253				36757		20796		22570
3.63212		3.84866		3.64323				29267		22956		29294
4.0667		2.459		3.59148				32355		31898		13938
3.90435		4.36699		3.73863				23692		32843		33922
3.58821		3.7199		2.71078				43465		40224		16906
				1.5514								31309
				2.68997								34578
				2.73402								25560
				3.08765								27460

## Sheet: Fig. 3E
pCREB mean signal
Control		dnSGK1
254.75		112.37
254.79		96.863
254.54		89.187
254.527		254.865
251.575		208.226
254.45		216.575
254.702		254.955
254.858		231.007
252.454		185.219
192.775		186.95
161.189		194.097
152.823		254.067
169.103		182.627
146.627		209.468
254.559		165.857
252.42		201.089

## Sheet: Fig. 3F
Number of escape failures
EGFP Control		dnSGK1
3		27
15		27
1		28
19		20
25		28
28		20
1		29
22		28
24		27
27
17

## Sheet: Fig. 3G
% of sucrose consumed / total fluid
EGFP Control		dnSGK1
21.2		82
92		81.3
93.1		85
87		50.7
80		8
95.8		82.8
90.9		19.2
86.2		4.8
87.5		28.6
100
95.3

## Sheet: Fig. 3H
Total fluid consumption (ml)
EGFP Control		dnSGK1
3.3		8.9
12.5		3.2
2.9		4
5.4		7.1
1		5
11.9		2.9
7.7		2.6
5.8		6.2
2.4		2.1
4.8
6.4

[truncated: 20 more sheets: Fig. 3I, Fig. 3J, Fig. 4B, Fig. 4C, Fig. 4D, Fig. 5C, Fig. 6B, Fig. 6D, Fig. 6E, Suppl. Fig. 1A, Suppl. Fig. 1B, Suppl. Fig. 2B, Suppl. Fig. 3, Suppl. Fig. 4B, Suppl. Fig. 4C, Suppl. Fig. 4D, Suppl. Fig. 4E, Suppl. Fig. 4F, Suppl. Fig. 5, Suppl. Fig. 6]
